# Supplementary material for: Predicting Tuberculosis Risk in Cattle, Buffaloes, Sheep, and Goats in China Based on Air Pollutants and Meteorological Factors
Source: Animals (Basel). 2024 Dec 22;14(24):3704. doi: 10.3390/ani14243704 (PMC11672850; doi:10.3390/ani14243704)
Supplement: Supplementary file 1 [file animals-14-03704-s001.zip]

Archive with 2 entries (2 files):
- Table S1.pdf
- Table S2.CSV
