# Supplementary material for: Predicting Tuberculosis Risk in Cattle, Buffaloes, Sheep, and Goats in China Based on Air Pollutants and Meteorological Factors
Source: Animals (Basel). 2024 Dec 22;14(24):3704. doi: 10.3390/ani14243704 (PMC11672850; doi:10.3390/ani14243704)
Supplement: Supplementary file 1 [file animals-14-03704-s001.zip › Table S2.CSV]

disease	longitude	latitude
tuberculosis	102.64	37.93
tuberculosis	121.47	31.23
tuberculosis	106.18	38.56
tuberculosis	126.29	46.34
tuberculosis	117.34	36.25
tuberculosis	106.71	26.6
tuberculosis	120.43	37.35
tuberculosis	80.288108	41.179424
tuberculosis	87.82	47.35
tuberculosis	98.29	39.77
tuberculosis	101.57	36.5
tuberculosis	101.26	36.68
tuberculosis	98.51	39.75
tuberculosis	87.62	43.83
tuberculosis	109.43	24.34
tuberculosis	99.17	25.12
tuberculosis	93.52	42.82
tuberculosis	108.37	22.82
tuberculosis	87.31	44.01
tuberculosis	119.36	43.96
tuberculosis	102.8	36.33
tuberculosis	102.91	36.3
tuberculosis	102.75	36.3
tuberculosis	102.69	36.25
tuberculosis	109.66	23.59
tuberculosis	109.22	23.75
tuberculosis	108.27	23.16
tuberculosis	109.21	21.66
tuberculosis	108.65	21.98
tuberculosis	102.71	25.05
tuberculosis	109.43	24.33
tuberculosis	121.4	31.62
tuberculosis	106.54	29.4
tuberculosis	87.63	43.79
tuberculosis	102.83	36.32
tuberculosis	118.18	39.63
tuberculosis	119.52	39.89
tuberculosis	116.81	38.32
tuberculosis	114.51	38.04
tuberculosis	114.65	37.9
tuberculosis	87.52	44.17
tuberculosis	120.77	41.8
tuberculosis	101.78	36.62
tuberculosis	101.69	36.93
tuberculosis	117.61	37.73
tuberculosis	120.13	32.51
tuberculosis	108.33	22.82
tuberculosis	120.66	27.78
tuberculosis	106.65	29.03
tuberculosis	103.18	26.09
tuberculosis	120.7	27.99
tuberculosis	121.61	38.91
tuberculosis	95.51	41.11
tuberculosis	75.99	39.47
tuberculosis	81.52	43.8
tuberculosis	120.05	32.17
tuberculosis	125.33	43.9
tuberculosis	102.19	38.52
tuberculosis	124.16	42.55
tuberculosis	99.96	26.11
tuberculosis	106.26	38.47
tuberculosis	106.24	38.47
tuberculosis	98.49	39.73
tuberculosis	103.83	36.06
tuberculosis	107.36	22.38
tuberculosis	120.16	33.35
tuberculosis	120.76	30.75
tuberculosis	116.99	35.58
tuberculosis	103.63	36.09
tuberculosis	95.411309	41.147089
tuberculosis	102.48	24.92
tuberculosis	104.72	29.35
tuberculosis	103.27	23.71
tuberculosis	86.87	44.18
tuberculosis	103.29	35.96
tuberculosis	103.37	29.92
tuberculosis	103.83	30.04
tuberculosis	104.57	31.53
tuberculosis	103.46	30.41
tuberculosis	104.42	31.14
tuberculosis	117.56	34.86
tuberculosis	110.2	22.66
tuberculosis	108.67	24.07
tuberculosis	108.61	23.43
tuberculosis	108.26	24.83
tuberculosis	110.15	22.63
tuberculosis	110.06	22.59
tuberculosis	109.88	22.74
tuberculosis	110.53	24.19
tuberculosis	111.28	23.48
tuberculosis	117.94	33.91
tuberculosis	126.31	45.38
tuberculosis	121.47	30.92
tuberculosis	117.09	36.2
tuberculosis	105.93	29.36
tuberculosis	110.3762	22.742
tuberculosis	110.21	22.41
tuberculosis	110.2494	22.7072
tuberculosis	110.24	22.48
tuberculosis	110.19	22.47
tuberculosis	105.72	34.58
tuberculosis	100.45	38.92
tuberculosis	106.66	35.54
tuberculosis	104.59	35.61
tuberculosis	104.96	33.37
tuberculosis	103.21	35.6
tuberculosis	113.75	34.77
tuberculosis	88.14	47.84
tuberculosis	106.757196	27.08361
tuberculosis	106.568848	26.601139
tuberculosis	106.477167	26.56173
tuberculosis	106.598061	26.832741
tuberculosis	106.971343	27.063674
tuberculosis	85.86	44.29
tuberculosis	104.62	28.77
tuberculosis	109.73	38.29
tuberculosis	117.16745	40.51847
tuberculosis	86.15	41.76
tuberculosis	80.27	41.17
tuberculosis	107.9	34.38
tuberculosis	107.95	34.26
tuberculosis	117.28	34.2
tuberculosis	120.52	36.89
tuberculosis	108.12	29.99
tuberculosis	119.72	30.23
tuberculosis	120.26	30.18
tuberculosis	119.98	30.27
tuberculosis	120.21	30.26
tuberculosis	120.14	30.32
tuberculosis	120.21	30.25
tuberculosis	119.28	29.47
tuberculosis	119.96	30.05
tuberculosis	107.02	33.07
tuberculosis	82.07	44.91
tuberculosis	86.08	44.31
tuberculosis	82.98	46.75
tuberculosis	81.330217	43.92301
tuberculosis	88.88	29.27
tuberculosis	91.17	29.65
tuberculosis	80.11	32.5
tuberculosis	92.05	31.48
tuberculosis	94.36	29.65
tuberculosis	96.49	32.2
tuberculosis	100.25	38.18
tuberculosis	108.12	27.03
tuberculosis	114.42	27.82
tuberculosis	112.6	35.07
tuberculosis	122.99	41.11
tuberculosis	124.35	40
tuberculosis	122.22	40.63
tuberculosis	121.65	42.02
tuberculosis	123.24	41.27
tuberculosis	122.17	40.72
tuberculosis	123.73	42.22
tuberculosis	120.49	41.6
tuberculosis	106.37	38.58
tuberculosis	106.29	26.63
tuberculosis	106.23	38.49
tuberculosis	121.6	29.97
tuberculosis	94.372374	29.604167
tuberculosis	118.76	32.06
tuberculosis	117.04	39.38
tuberculosis	117.83	39.33
tuberculosis	117.14	39.22
tuberculosis	117.41	40.05
tuberculosis	116.98	38.95
tuberculosis	117.31	39.72
tuberculosis	117.81	39.25
tuberculosis	102.26	27.89
tuberculosis	116.41	39.9
tuberculosis	100.59	35.25
tuberculosis	118.18	26.64
tuberculosis	102.27	36.1
tuberculosis	100.607737	36.260662
tuberculosis	100.628543	36.244665
tuberculosis	100.662442	36.382113
tuberculosis	100.720291	36.369788
tuberculosis	100.618689	36.306584
tuberculosis	100.628826	36.390681
tuberculosis	100.638206	36.354578
tuberculosis	100.611713	36.286732
tuberculosis	109.95	27.44
tuberculosis	101.443122	37.442969
tuberculosis	116.84	40.38
tuberculosis	82.05	44.85
tuberculosis	81.28	43.93
tuberculosis	116.54	31.75
tuberculosis	87.46	43.51
tuberculosis	79.91	37.08
tuberculosis	86.39	42.32
tuberculosis	87.66	43.97
tuberculosis	120.31	31.49
tuberculosis	98.1	36.3
tuberculosis	108.94	34.34
tuberculosis	107.24	34.36
tuberculosis	108.71	34.33
tuberculosis	109.47	34.52
tuberculosis	104.08	30.65
tuberculosis	103.23	35.71
tuberculosis	102.41	36.47
tuberculosis	100.9	36.96
tuberculosis	97.03	33.04
tuberculosis	101.6	36.53
tuberculosis	100.9	36.95
tuberculosis	97.33	37.35
tuberculosis	100.25	34.47
tuberculosis	100.631453	36.281054
tuberculosis	100.61042	35.655933
tuberculosis	106.75	26.63
tuberculosis	101.517407	25.054574
tuberculosis	98.49	25.02
tuberculosis	115.42	35.25
tuberculosis	97.3	33.41
tuberculosis	101.596645	37.421214
tuberculosis	101.63186	37.437273
tuberculosis	99.61	24.83
tuberculosis	100.49	25.34
tuberculosis	100.649238	35.647317
tuberculosis	100.915533	35.891927
tuberculosis	80.24	41.27
tuberculosis	120.05	49.29
tuberculosis	108.687211	37.588592
tuberculosis	108.896365	37.759035
tuberculosis	108.429439	37.533286
tuberculosis	101.619813	37.382179
tuberculosis	101.000586	36.902376
tuberculosis	112.41	35.49
tuberculosis	98.374373	36.955613
tuberculosis	121.268566	28.655334
tuberculosis	120.137592	30.346357
tuberculosis	102.427698	36.472899
tuberculosis	112.989635	28.12162
tuberculosis	102.02242	35.525805
tuberculosis	129.672961	44.52028
tuberculosis	129.684735	44.6003
tuberculosis	129.665222	44.566343
tuberculosis	129.611782	44.431157
tuberculosis	121.630925	29.866002
tuberculosis	88.147926	47.850728
tuberculosis	108.801005	37.605192
tuberculosis	119.848942	32.909609
tuberculosis	104.617042	35.586683
tuberculosis	77.229382	38.396675
tuberculosis	114.886508	30.440121
tuberculosis	113.270766	23.135618
tuberculosis	114.398996	36.104678
tuberculosis	113.734759	36.009775
tuberculosis	114.458763	36.101312
tuberculosis	114.355846	36.078164
tuberculosis	114.344251	36.129203
tuberculosis	114.304292	36.116548
tuberculosis	114.374782	36.129046
tuberculosis	113.603828	24.816859
tuberculosis	106.481184	26.578174
tuberculosis	106.218921	37.99092
tuberculosis	86.33	42.17
tuberculosis	105.248795	35.217178
tuberculosis	103.866151	35.400687
tuberculosis	119.16816	36.714439
tuberculosis	95.803657	34.13227
tuberculosis	89.186829	44.006576
tuberculosis	121.415646	28.434462
tuberculosis	110.186217	25.241838
tuberculosis	106.085184	38.027712
